# Supplementary material for: Improvement of Colonoscopic Image Quality Using a New LED Endoscopic System with Specialized Noise Reduction
Source: Diagnostics (Basel). 2025 Jun 19;15(12):1569. doi: 10.3390/diagnostics15121569 (PMC12192087; doi:10.3390/diagnostics15121569)
Supplement: Supplementary file 1 [file diagnostics-15-01569-s001.zip]

Archive with 2 entries (2 files):
- diagnostics-3666832-supplementary/supplemental video.mp4
- diagnostics-3666832-supplementary/Supplementary Materials.pdf
